# Supplementary material for: Effect of Palivizumab Prophylaxis on Respiratory Syncytial Virus Infection in Very Preterm Infants in the First Year of Life in The Netherlands
Source: Vaccines (Basel). 2023 Dec 2;11(12):1807. doi: 10.3390/vaccines11121807 (PMC10747417; doi:10.3390/vaccines11121807)
Supplement: Supplementary file 1 [file vaccines-11-01807-s001.zip]

Archive with 1 entries (1 files):
- vaccines-2700598-supplementary.pdf
